# Supplementary material for: Development of a Recombinant Fusion Vaccine Candidate Against Lethal Clostridium botulinum Neurotoxin Types A and B
Source: Vaccines (Basel). 2025 Jan 6;13(1):39. doi: 10.3390/vaccines13010039 (PMC11769440; doi:10.3390/vaccines13010039)
Supplement: Supplementary file 1 [file vaccines-13-00039-s001.zip]

Archive with 1 entries (1 files):
- vaccines-3371928-supplementary.pdf
